# Supplementary material for: Trehalose-6-Phosphate Synthase Contributes to Rapid Cold Hardening in the Invasive Insect Lissorhoptrus oryzophilus (Coleoptera: Curculionidae) by Regulating Trehalose Metabolism
Source: Insects. 2023 Nov 23;14(12):903. doi: 10.3390/insects14120903 (PMC10744047; doi:10.3390/insects14120903)
Supplement: Supplementary file 1 [file insects-14-00903-s001.zip]

Archive with 1 entries (1 files):
- insects-2671611-supplementary.pdf
